# Supplementary material for: TriCAM (NCT02976558) – a randomized controlled pilot study of complementary medicine in allogeneic stem cell transplantation to improve quality of life
Source: BMC Complement Med Ther. 2025 Sep 8;25:326. doi: 10.1186/s12906-025-05058-8 (PMC12418651; doi:10.1186/s12906-025-05058-8)
Supplement: Supplementary file 2 — Supplementary Material 2 [file 12906_2025_5058_MOESM2_ESM.xlsx]

## Sheet: Suppl Table 1 GvHD
	Supplementary Table 1 GvHD
	GvHD grades	control	intervention	p value
	I	3 (17.4%)	2 (11.8%)	P= 0.63
	II	4 (23.5%)	3 (17.4%)	P=0.67
	III	1 (5.8%)	0 (0%)	P=0.31
	IV	2 (11.8%)	0 (0%)	P=0.15
	all grades	10 (58.8%)	5 (29.4%)	P=0.08
	no GvHD	7 (41.2%)	12 (70.6%)	P=0.08
	different grades of aGvHD developed in the two groups from visit 1 to visit 5 (after 3 months), number of patients and (%)

## Sheet: Suppl. Table 2 Infection
							Supplementary Table 2 infection - detailed description
	Supplementary Table 2 infection
							Soft tissue infection	Site and Severity
	condition	control	intervention	p value			Control
	Soft tissue hematoma	1	0	P=0.3322			Lea433day	infected atheroma in the right axilla region CTCAE 4 that needed surgical intervention on the same
	Soft tissue infection	2	1	P=0.5795			Yqu135	panaritium of the right big toe CTCAE 2 that needed local treatment
	positive blood cultures*	5 (3)	7 (3)	P=0.4309 (>0.9999)			Intervention
	Supplementary Table 2: development of possible complications due to TCAM developed in the two groups						Bpq865	ulcera of the penis CTCAE2 that needed local treatment
	from visit 1 to visit 5 (after 3 months). *() shows the blood cultures excluding bacteria
	that are not considered skin flora and therefore unlikely resulted from						hematoma	Site and severity
	acupuncture, but e.g., from translocation for example E. Coli, enterococcus and enterobacteriacae)						Control
							Hbj246	musculus psoas bleeding after left after falling CTCAE4 that needed surgical intervention on the same day
							Intervention
							-
							blood cultures	Positive for
							Control
							Zbr988	escherichia coli
							Siy209	escherichia coli and klebsiella pneumoniae
							Wtc012	staphylococcus epidermidis, positive only in one blood culture of the central veneous catheter, assessed as contamination
							Hbj246	staphylococcus epidermidis
							Cxs098	escherichia coli and acinetobacter iwolfii
							Intervention
							Cmw075	escherichia coli
							Aaa000	Staphylococcus epidermidis, positive only in one blood culture of the central veneous catheter, assessed as contamination
							Syq197	streptococcus oralis, in another instance positive for e.coli, in another instance positive for e.coli
							Jgd296	enterococcus faecium
							Gag246	staphylococcus epidermidis, positive only in one blood culture, assessed as contamination

## Sheet: Supp. Table 3 - other endpoints
	Supplementary Table 3 other endpoints
	Parameter	control	intervention	p-value
	EBV reactivation that required treatment*	4	4	> 0.9999
	CMV infection/reactivation that required treatment**	2	3	0.6406
	bacterial pneumonia	4	3	0.6827
	fungal pneumonia	2	1	0.5595
	red cell concentrates used	151	176	0.3061
	platelet concentrates used	139	178	0.4693
	stationary stay for aSCT in days	30.12	35.3	0.1217
	need for stationary treatment after discharge from hospital	12.2	3.9	0.2229
	stationary costs on average V1-V5 including transplantation in EUR	130334	88453	0.2286
	*all donors and recipients in both groups were IgG positive
	**9/17 of the control group donors and 10/17 of the intervention group donors were IgG positive, 9/17 of the control group recipients and 9/17
	of the intervention group recipients were IgG positive
